# Supplementary material for: Differential Homing Receptor Profiles of Lymphocytes Induced by Attenuated versus Live Plasmodium falciparum Sporozoites
Source: Vaccines (Basel). 2022 Oct 21;10(10):1768. doi: 10.3390/vaccines10101768 (PMC9611729; doi:10.3390/vaccines10101768)
Supplement: Supplementary file 1 [file vaccines-10-01768-s001.zip]

Archive with 1 entries (1 files):
- vaccines-1936713-supplementary.pdf
